# Supplementary material for: Using reporters of different misfolded proteins reveals differential strategies in processing protein aggregates
Source: J Biol Chem. 2022 Sep 9;298(11):102476. doi: 10.1016/j.jbc.2022.102476 (PMC9636550; doi:10.1016/j.jbc.2022.102476)
Supplement: Supplemental Table S1 [file mmc2.xlsx]

## Sheet: Suppl. Table S1
Supplementary Table S1: Strains used in the study.
Name	Genotype	Origin	Figure
BY4741	MATa, his3Δ1, leu2Δ0, met15Δ0, ura3∆	EUROSCARF	S1B, C, D, E
guk1-7-GFP	MATa, his3Δ1::pGPD-guk1-7-GFP-HIS3, leu2Δ0, met15Δ0, ura3Δ0	This study (based on plasmids from Thibault Mayor lab, UBC, Canada)	1B, C, 2, 3C, D, E, 4, S1B, C, D, E, F, S2
gus1-3-GFP	MATa, his3Δ1::pGPD-gus1-3-GFP-HIS3, leu2Δ0, met15Δ0, ura3Δ0	This study (based on plasmids from Thibault Mayor lab, UBC, Canada)	1B, C, 2, 3C, D, E, 4, S1B, C, D, E, F, S2
pro3-1-GFP	MATa, his3Δ1::pGPD-pro3-1-GFP-HIS3, leu2Δ0, met15Δ0, ura3Δ0	This study (based on plasmids from Thibault Mayor lab, UBC, Canada)	1B, C, 2, 3C, D, E, 4, 5D, S1B, C, D, E, F, S2
Guk1-GFP	MATa, his3Δ1::pGPD-GUK1-GFP-HIS3, leu2Δ0, met15Δ0, ura3Δ0	This study (based on plasmids from Thibault Mayor lab, UBC, Canada)	1B, C, S1B, C, D, E, S2B
Gus1-GFP	MATa, his3Δ1::pGPD-GUS1-GFP-HIS3, leu2Δ0, met15Δ0, ura3Δ0	This study (based on plasmids from Thibault Mayor lab, UBC, Canada)	1B, C, S1B, C, D, E, S2B
Pro3-GFP	MATa, his3Δ1::pGPD-PRO3-GFP-HIS3, leu2Δ0, met15Δ0, ura3Δ0	This study (based on plasmids from Thibault Mayor lab, UBC, Canada)	1B, C, S1B, C, D, E, S2B
Hsp104-GFP	MATa, his3Δ1, leu2Δ0, met15Δ0, ura3∆, HSP104-GFP-HIS3	GFP collection (Huh et al., 2003)	2A, S1F
guk1-7-GFP guk1-7-mCherry	MATa, his3Δ1::pGPD-guk1-7-GFP-HIS3, leu2Δ0, met15Δ0, ura3Δ0, lys2Δ::pGPD-guk1-7-mCherry-LEU2	This study	1D, E, 5A, S5B, S6A
gus1-3-GFP guk1-7-mCherry	MATa, his3Δ1::pGPD-gus1-3-GFP-HIS3, leu2Δ0, met15Δ0, ura3Δ0, lys2Δ::pGPD-guk1-7-mCherry-LEU2	This study	1D, E, 5A
pro3-1-GFP guk1-7-mCherry	MATa, his3Δ1::pGPD-pro3-1-GFP-HIS3, leu2Δ0, met15Δ0, ura3Δ0, lys2Δ::pGPD-guk1-7-mCherry-LEU2	This study	1D, E, 5A, B, C, D, 6A, S5B, C
gus1-3-GFP gus1-3-mCherry	MATa, his3Δ1::pGPD-gus1-3-GFP-HIS3, leu2Δ0, met15Δ0, ura3Δ0, lys2Δ::pGPD-gus1-3-mCherry-LEU2	This study	S1G, I, S5A, S6A
guk1-7-GFP gus1-3-mCherry	MATa, his3Δ1::pGPD-guk1-7-GFP-HIS3, leu2Δ0, met15Δ0, ura3Δ0, lys2Δ::pGPD-gus1-3-mCherry-LEU2	This study	6B, S1G, I, S6B
pro3-1-GFP gus1-3-mCherry	MATa, his3Δ1::pGPD-pro3-1-GFP-HIS3, leu2Δ0, met15Δ0, ura3Δ0, lys2Δ::pGPD-gus1-3-mCherry-LEU2	This study	6, S1G, I, S5A, S6B
ubr2Δ guk1-7-GFP	MATa, his3Δ1::pGPD-guk1-7-GFP-HIS3, leu2Δ0, met15Δ0, ura3Δ0, ubr2∆::kanMX4	This study	2C, D, E, S2A
ubr2Δ gus1-3-GFP	MATa, his3Δ1::pGPD-gus1-3-GFP-HIS3, leu2Δ0, met15Δ0, ura3Δ0, ubr2∆::kanMX4	This study	2C, D, E, S2A
ubr2Δ pro3-1-GFP	MATa, his3Δ1::pGPD-pro3-1-GFP-HIS3, leu2Δ0, met15Δ0, ura3Δ0, ubr2∆::kanMX4	This study	2C, D, E, S2A
rpn4Δ guk1-7-GFP	MATa, his3Δ1::pGPD-guk1-7-GFP-HIS3, leu2Δ0, met15Δ0, ura3Δ0, rpn4∆::kanMX4	This study	2C, D, E, S2A
rpn4Δ gus1-3-GFP	MATa, his3Δ1::pGPD-gus1-3-GFP-HIS3, leu2Δ0, met15Δ0, ura3Δ0, rpn4∆::kanMX4	This study	2C, D, E, S2A
rpn4Δ pro3-1-GFP	MATa, his3Δ1::pGPD-pro3-1-GFP-HIS3, leu2Δ0, met15Δ0, ura3Δ0, rpn4∆::kanMX4	This study	2C, D, E, S2A
guk1-7-mCherry Hsp104-GFP	MATa, his3Δ1, leu2Δ0, met15Δ0, ura3Δ0, lys2Δ::pGPD-guk1-7-mCherry-LEU2, HSP104-GFP-HIS3	This study	3A, B, S3
gus1-3-mCherry Hsp104-GFP	MATa, his3Δ1, leu2Δ0, met15Δ0, ura3Δ0, lys2Δ::pGPD-gus1-3-mCherry-LEU2, HSP104-GFP-HIS3	This study	3A, B, S3B
pro3-1-mCherry Hsp104-GFP	MATa, his3Δ1, leu2Δ0, met15Δ0, ura3Δ0, lys2Δ::pGPD-pro3-1-mCherry-LEU2, HSP104-GFP-HIS3	This study	3A, B, S3B
hsp104Δ guk1-7-GFP	MATa, his3Δ1::pGPD-guk1-7-GFP-HIS3, leu2Δ0, met15Δ0, ura3Δ0, hsp104∆::kanMX4	This study	3C, D, E
hsp104Δ gus1-3-GFP	MATa, his3Δ1::pGPD-gus1-3-GFP-HIS3, leu2Δ0, met15Δ0, ura3Δ0, hsp104∆::kanMX4	This study	3C, D, E
hsp104Δ pro3-1-GFP	MATa, his3Δ1::pGPD-pro3-1-GFP-HIS3, leu2Δ0, met15Δ0, ura3Δ0, hsp104∆::kanMX4	This study	3C, D, E
ssa1D ssa2D guk1-7-GFP	Mata his3Δ1::pGPD-guk1-7-GFP-HIS3, leu2Δ0, met15Δ0, ura3Δ0, ssa1Δ::hph ssa2Δ::kanMX4	Andersson et al., 2021	3F, G, H
ssa1D ssa2D gus1-3-GFP	Mata his3Δ1::pGPD-gus1-3-GFP-HIS3, leu2Δ0, met15Δ0, ura3Δ0, ssa1Δ::hph ssa2Δ::kanMX4	Andersson et al., 2021	3F, G, H
ssa1D ssa2D pro3-1-GFP	Mata his3Δ1::pGPD-pro3-1-GFP-HIS3, leu2Δ0, met15Δ0, ura3Δ0, ssa1Δ::hph ssa2Δ::kanMX4	Andersson et al., 2021	3F, G, H
guk1-7-GFP pSik1-RFP	MATa, his3Δ1::pGPD-guk1-7-GFP-HIS3, leu2Δ0, met15Δ0, ura3Δ0, pSIK1-RFP-URA3 (CEN, pRS416)	Andersson et al., 2021, Sung & Huh, 2007	S4
gus1-3-GFP pSik1-RFP	MATa, his3Δ1::pGPD-gus1-3-GFP-HIS3, leu2Δ0, met15Δ0, ura3Δ0, pSIK1-RFP-URA3 (CEN, pRS416)	This study, Sung & Huh, 2007	S4
pro3-1-GFP pSik1-RFP	MATa, his3Δ1::pGPD-pro3-1-GFP-HIS3, leu2Δ0, met15Δ0, ura3Δ0, pSIK1-RFP-URA3 (CEN, pRS416)	Andersson et al., 2021, Sung & Huh, 2007	S4
guk1-7-mCherry pUbc9ts-GFP	MATa, his3Δ1, leu2Δ0, met15Δ0, ura3Δ0, lys2Δ::pGPD-guk1-7-mCherry-LEU2, pUbc9ts-GFP (pESC pGAL1 GFP-ubc9ts URA3 2μ)	This study, Kaganovich et al., 2008	S1H
gus1-3-mCherry pUbc9ts-GFP	MATa, his3Δ1, leu2Δ0, met15Δ0, ura3Δ0, lys2Δ::pGPD-gus1-3-mCherry-LEU2, pUbc9ts-GFP (pESC pGAL1 GFP-ubc9ts URA3 2μ)	This study, Kaganovich et al., 2008	S1H
pro3-1-mCherry pUbc9ts-GFP	MATa, his3Δ1, leu2Δ0, met15Δ0, ura3Δ0, lys2Δ::pGPD-pro3-1-mCherry-LEU2, pUbc9ts-GFP (pESC pGAL1 GFP-ubc9ts URA3 2μ)	This study, Kaganovich et al., 2008	S1H
hsp104Δ guk1-7-mCherry pro3-1-GFP	MATa, his3Δ1::pGPD-pro3-1-GFP-HIS3, lys2Δ::pGPD-guk1-7-mCherry-LEU2, leu2Δ0, met15Δ0, ura3Δ0, hsp104∆::hphNT1	This study	S5D
References
Andersson R, Eisele-Bürger AM, Hanzén S, Vielfort K, Öling D, Eisele F, Johansson G, Gustafsson T, Kvint K, Nyström T. Differential role of cytosolic Hsp70s in longevity assurance and protein quality control. PLoS Genet. 2021 Jan 11;17(1):e1008951.
Huh WK, Falvo JV, Gerke LC, Carroll AS, Howson RW, Weissman JS, O'Shea EK. Global analysis of protein localization in budding yeast. Nature. 2003 Oct 16;425(6959):686-91.
Kaganovich D, Kopito R, Frydman J. Misfolded proteins partition between two distinct quality control compartments. Nature. 2008 Aug 28;454(7208):1088-95.
Sung MK, Huh WK. Bimolecular fluorescence complementation analysis system for in vivo detection of protein-protein interaction in Saccharomyces cerevisiae. Yeast. 2007 Sep;24(9):767-75.
