# Supplementary material for: Using reporters of different misfolded proteins reveals differential strategies in processing protein aggregates
Source: J Biol Chem. 2022 Sep 9;298(11):102476. doi: 10.1016/j.jbc.2022.102476 (PMC9636550; doi:10.1016/j.jbc.2022.102476)
Supplement: Supplemental Table S2 [file mmc3.xlsx]

## Sheet: Sheet1
Supplementary Table S2: p-values obtained with Kruskal-Wallis rank sum test of distance measurements between gold beads.
guk-1-7-GFP gus1-3-mCherry
Group	GFP-GFP	GFP-RFP	RFP-RFP
GFP-RFP	0.3943
RFP-RFP	0.2248	0.6573
RFP-GFP	0.5325	0.5873	0.6864
pro3-1-GFP gus1-3-mCherry
Group	GFP-GFP	GFP-RFP	RFP-RFP
GFP-RFP	0.3943
RFP-RFP	0.2248	0.6573
RFP-GFP	0.5325	0.5873	0.6864
